# Supplementary material for: Oxidative Stress-Mediated Repression of Virulence Gene Transcription and Biofilm Formation as Antibacterial Action of Cinnamomum burmannii Essential Oil on Staphylococcus aureus
Source: Int J Mol Sci. 2024 Mar 6;25(5):3078. doi: 10.3390/ijms25053078 (PMC10932263; doi:10.3390/ijms25053078)
Supplement: Supplementary file 1 [file ijms-25-03078-s001.zip]

Archive with 1 entries (1 files):
- ijms-2853794-supplementary.pdf
